# Supplementary material for: On the estimation of genome-average recombination rates
Source: Genetics. 2024 Apr 3;227(2):iyae051. doi: 10.1093/genetics/iyae051 (PMC11232287; doi:10.1093/genetics/iyae051)
Supplement: iyae051_Supplementary_Data [file iyae051_supplementary_data.zip]

Archive with 12 entries (12 files):
- Supplemental_Figure_10_GENETICS-2024-306814.pdf
- Supplemental_Figure_11_GENETICS-2024-306814.pdf
- Supplemental_Figure_12_GENETICS-2024-306814.pdf
- Supplemental_Figure_1_GENETICS-2024-306814.pdf
- Supplemental_Figure_2_GENETICS-2024-306814.pdf
- Supplemental_Figure_3_GENETICS-2024-306814.pdf
- Supplemental_Figure_4_GENETICS-2024-306814.pdf
- Supplemental_Figure_6_GENETICS-2024-306814.pdf
- Supplemental_Figure_7_GENETICS-2024-306814.pdf
- Supplemental_Figure_8_GENETICS-2024-306814.pdf
- Supplemental_Figure_9_GENETICS-2024-306814.pdf
- SupplementaryFigure5.pdf
